# Supplementary material for: Main Metabolites of Pseudomonas aeruginosa: A Study of Electrochemical Properties
Source: Sensors (Basel). 2022 Jun 22;22(13):4694. doi: 10.3390/s22134694 (PMC9269063; doi:10.3390/s22134694)
Supplement: Supplementary file 1 [file sensors-22-04694-s001.zip]

Archive with 1 entries (1 files):
- sensors-1770428-supplementary.pdf
